# Supplementary material for: Magnitude of non-adherence to antiretroviral therapy and associated factors among adult people living with HIV/AIDS in Benishangul-Gumuz Regional State, Ethiopia
Source: PeerJ. 2020 Aug 11;8:e8558. doi: 10.7717/peerj.8558 (PMC7427540; doi:10.7717/peerj.8558)
Supplement: Supplemental Information 1 [file peerj-08-8558-s001.xlsx]

## Sheet: WAAF-12Sep 2017
CODE	@1.Howoldareyouinyear	@2.Genderoftheparticipant	@3.Whatisyourhighestlevelofeducation	@4.WhatisyourmaritalStatus	@5.Whatisthemainlanguageyouuseathome	@6.Whatisyourethnicgroup	@7.Whatisyourreligiousaffiliation	@8.Wheredoyoulive	@9.Withwhomareyouliving	@10.Whatisnumberofyourfamiliesinthehouse	@11A.WhatisthenumberoffamiliesinthehouseholdwhoareYoungerthan15y	@11B.Whatisthenumberoffamiliesinthehouseholdwhoarebetween1564yea	@11C.Whatisthenumberoffamiliesinthehouseholdwhoaregt65years	@12.Isthereamemberofyourfamilywhohavebeenillforatleastsixmonthsb	HDependency	@13.Isthereamemberofyourfamilywhohavebeendisabledandthusunableto	@14.Whoistheheadofthehousehold	@15.Whoismainbreadwinnerinyourhousehold	@16.Whomakesdecisionsonabouthouseholdmajorpurchases	@17.Employementstatus	@18.Whatistheprimaryactivitythatoccupiesyourday	@19.Youraveragemonthlyincomeinbirr	@20.Whatisyourfamilies’averagemonthlyincome	@21A.Inthepastfourweeksdidyouworrythatyourhouseholdwouldnothavee	@21B.Inthepastfourweekswereyouoranyhouseholdmembernotabletoeatth	@21C.Inthepastfourweeksdidyouoranyhouseholdmemberhavetoeatalimit	@21D.Inthepastfourweeksdidyouoranyhouseholdmemberhavetoeatsomefo	@21E.Inthepastfourweeksdidyouoranyhouseholdmemberhavetoeatasmall	@21F.Inthepastfourweeksdidyouoranyhouseholdmemberhavetoeatfewerm	@21G.Inthepastfourweekswasthereevernofoodtoeatofanykindinyourhou	@21H.Inthepastfourweeksdidyouoranyhouseholdmembergotosleepatnigh	@21I.Inthepastfourweeksdidyouoranyhouseholdmembergoawholedayandn	@22A.Cereals	@22B.Rootsandtubers	@22C.Vegetables	@22D.Fruits	@22E.Meat	@22F.Eggs	@22G.Fish	@22H.Pulsesandlegumes	@22I.Milkandmilkproducts	@22J.Oilsandfats	@22K.Sweets	@22L.condimentscoffeetea	@23A.Doesyourhouseholdhave…electricity	@23B.…amobiletelephone	@23C.…abedwithcottonspongespringmattress	@23D…achair	@23E.…atelevision
AH93	18	2	2	1	2	2	3	2	2	3	1	2	0	1	0.5	1	6	3	3	2	6	300	500	3	3	3	3	3	3	3	3	3	1	0	0	0	0	0	0	0	0	0	1	1	2	2	2	2	2
GB04	21	1	1	3	7	9	2	2	1	1	0	1	0	1	0	2	1	1	1	2	7	1556	0	3	3	3	3	3	0	0	0	0	1	1	1	0	0	0	0	1	0	1	1	1	1	1	2	2	2
AH137	21	1	3	1	1	1	2	2	2	3	1	2	0	2	0.5	2	6	3	3	1	5	0	750	3	3	3	3	3	3	3	0	0	1	1	1	1	0	0	0	0	0	0	1	1	2	2	2	2	2
PWH12	22	1	2	1	1	1	2	2	1	1	0	1	1	2	1	2	1	1	1	1	5	0	500	0	0	0	0	0	0	0	0	0	1	0	1	0	1	0	0	1	1	1	1	1	1	1	2	2	2
GB54	22	1	2	3	1	1	2	2	2	5	1	4	0	1	0.25	1	6	3	1	2	5	900	500	3	3	3	3	3	0	0	0	0	1	1	1	1	1	0	0	1	0	1	0	0	1	1	1	1	2
GB71	22	1	3	1	8	5	3	1	1	1	0	1	0	2	0	2	1	1	1	2	5	500	0	3	3	3	3	3	0	0	0	0	1	0	1	1	1	1	1	1	0	1	1	1	1	1	1	2	2
AHC05	22	2	1	2	2	2	2	2	1	1	0	1	0	2	0	2	1	1	1	2	7	1333	0	0	0	0	0	0	0	0	0	0	1	1	1	1	1	1	0	1	1	1	1	1	1	1	1	1	1
PW51	22	2	3	3	1	1	2	2	1	3	0	3	0	2	0	2	6	3	3	2	8	500	0	3	3	3	3	3	0	0	0	0	1	1	0	0	0	0	0	0	0	1	1	1	2	1	2	2	2
AHC32	23	1	2	2	1	1	2	2	2	4	2	2	0	2	1	2	2	2	1	2	8	1000	500	0	0	0	0	0	0	0	0	0	1	1	1	1	1	1	0	1	0	1	1	1	1	1	1	1	1
AH173	23	1	1	2	1	1	1	2	2	2	0	2	0	2	0	2	2	2	2	1	5	0	2000	3	3	3	3	3	0	0	0	3	1	1	0	0	0	0	1	0	1	1	1	1	1	1	1	2	2
AHC46	23	2	3	1	1	1	2	2	2	5	1	4	0	2	0.25	1	6	3	3	1	5	0	1000	0	0	0	0	0	0	0	0	0	1	1	1	1	1	1	1	1	1	1	1	1	1	1	1	1	1
AH128	23	2	3	1	1	2	2	2	1	1	0	1	0	2	0	2	1	1	1	1	2	1000	0	3	3	3	3	3	3	3	0	0	1	1	1	1	0	0	0	1	0	0	0	0	1	1	2	2	2
PW72	24	1	2	2	8	5	2	2	2	4	2	2	0	2	1	2	2	2	2	1	5	0	2000	3	3	3	0	0	0	0	0	0	1	1	0	0	0	0	0	1	0	1	1	1	1	1	1	1	2
GB42	24	1	2	3	1	1	1	2	3	2	1	1	0	2	1	2	1	1	1	1	9	0	0	3	3	3	3	3	3	0	0	0	1	1	1	1	1	0	1	1	1	0	0	1	2	2	1	1	1
AH162	24	1	3	2	2	2	2	2	2	3	1	1	1	2	2	2	1	1	1	2	4	1000	0	0	3	3	3	3	0	0	0	0	1	1	1	0	0	0	1	0	1	1	1	1	1	1	1	1	1
AH171	25	1	1	2	1	2	1	2	2	2	0	2	0	2	0	1	2	2	2	2	4	0	750	0	0	0	0	0	0	0	0	0	1	1	1	1	1	1	1	1	1	1	1	1	1	1	1	1	2
AH179	25	1	1	3	1	2	1	2	2	3	2	1	0	2	2	2	1	1	1	1	8	0	300	3	3	3	3	3	3	3	0	0	1	1	0	1	0	0	0	1	0	1	0	1	2	2	2	2	2
AH83	25	1	1	3	1	2	1	2	1	3	2	1	0	2	2	2	1	1	1	1	6	600	700	3	3	3	3	3	3	3	3	3	1	0	0	0	0	0	0	0	0	0	0	0	1	1	1	1	2
AH24	25	1	1	3	2	2	2	2	1	1	0	1	0	2	0	2	1	1	1	2	6	1950	0	0	0	0	0	0	0	0	0	0	1	1	1	1	1	0	0	1	0	1	1	1	2	2	2	2	2
AH34	25	1	1	3	2	6	3	2	2	2	1	1	0	1	1	2	1	1	1	1	6	700	400	3	3	3	3	3	3	3	0	0	1	0	0	0	0	0	0	0	0	1	1	1	1	1	2	2	2
AH181	25	1	2	2	1	1	2	1	2	3	1	2	0	2	0.5	2	1	2	2	1	5	0	3000	0	3	3	3	0	0	0	0	0	1	0	1	0	0	0	0	1	0	1	1	1	1	1	1	2	2
AH113	25	1	2	3	1	1	2	2	2	2	1	1	0	2	1	2	1	1	1	1	9	1800	0	3	3	3	3	3	3	3	0	0	1	1	0	0	0	0	0	1	0	1	1	1	1	2	2	2	2
AH06	25	1	2	3	1	9	2	2	2	6	3	3	0	2	1	2	6	3	3	2	5		2000	0	0	0	0	0	0	0	0	0	1	1	1	1	1	1	0	1	1	1	1	1	1	1	1	1	1
AH106	25	1	2	3	2	2	3	2	2	3	2	1	0	2	2	2	1	1	1	1	9	500	0	3	3	3	3	0	3	3	0	0	1	1	1	1	0	0	0	1	0	1	1	1	1	2	2	2	2
PW58	25	1	2	4	1	1	2	2	2	3	1	2	0	2	0.5	2	1	1	1	2	9	500	0	3	3	0	3	0	0	0	0	0	1	1	1	0	1	0	0	1	0	1	1	1	1	1	1	2	1
PW15	25	1	3	2	1	1	3	1	2	3	1	2	0	2	0.5	2	2	2	2	2	2	500	0	0	0	0	0	0	0	0	0	0	1	1	1	0	1	1	0	1	1	1	1	1	1	1	1	1	1
AH158	25	1	3	2	1	3	1	2	2	3	1	2	0	2	0.5	1	2	2	2	1	5	0	2000	3	3	3	3	0	0	0	3	3	1	1	1	1	1	0	0	1	1	1	1	1	1	1	1	1	1
AH30	25	1	3	2	2	2	3	2	2	4	2	2	0	2	1	2	2	2	2	1	5	0	500	0	3	3	3	3	0	0	0	0	1	1	1	1	0	1	0	1	0	1	1	1	1	1	1	1	1
GB23	25	1	3	4	8	5	2	2	2	2	0	2	0	2	0	2	6	3	3	1	9	500	1500	3	3	3	3	3	3	0	0	0	1	1	1	1	1	0	0	1	0	1	1	1	1	1	1	1	1
AH114	25	1	4	2	1	1	2	2	4	4	2	2	0	2	1	2	2	2	2	2	2	1750		0	0	0	0	0	0	0	0	0	1	1	1	1	0	0	0	1	0	1	1	1	1	1	1	1	1
AH150	25	1	2	2	1	2	2	2	2	3	1	2	0	2	0.5	2	2	2	2	2	7	0	5000	0	0	0	0	0	0	0	0	0	1	1	1	1	0	1	0	1	1	1	1	0	1	1	1	1	1
AH176	25	1	2	2	1	8	2	2	2	2	0	2	0	2	0	2	2	3	1	2	2	2500	0	0	0	0	0	0	0	0	0	0	1	1	1	1	0	0	0	1	0	0	0	0	1	1	1	1	1
PW69	25	2	1	2	1	1	2	1	2	4	2	2	0	2	1	2	1	1	1	2	1	300	400	3	3	0	3	0	0	0	0	0	1	1	0	0	1	0	0	1	0	1	1	1	1	2	1	1	2
PW45	26	1	1	1	1	1	2	2	1	1	0	1	0	2	0	2	1	1	1	1	5	0	0	0	3	3	3	3	0	0	0	0	1	0	0	0	0	0	0	1	0	1	1	1	2	1	1	2	2
AH28	26	1	1	3	2	1	1	2	3	4	3	1	0	1	3	2	1	1	1	1	5	500	500	3	3	3	3	3	3	3	3	3	1	0	0	0	0	0	0	0	0	1	1	1	2	1	1	2	2
GB65	26	1	1	4	8	5	2	2	2	2	1	1	0	2	1	2	1	1	1	1	9	700	0	3	3	3	3	3	3	3	0	0	1	1	0	0	0	0	0	1	0	1	1	1	2	2	2	2	2
PW23	26	1	1	4	2	1	2	1	2	3	1	2	0	2	0.5	2	2	2	2	2	2	1200	2500	0	0	0	0	0	0	0	0	0	1	1	1	0	1	0	0	1	1	1	1	1	1	1	1	1	2
AH109	26	1	2	1	1	1	1	2	2	2	0	2	0	1	0	2	1	1	1	2	4	500	0	3	3	3	3	3	3	0	0	0	1	0	1	1	1	1	1	0	0	1	1	0	1	1	1	1	1
GB15	26	1	2	3	8	5	2	2	1	3	2	1	0	2	2	2	1	1	1	1	9	1000	0	3	3	3	3	3	3	0	0	0	1	1	1	1	1	1	1	1	1	1	0	0	2	1	1	1	2
PW14	26	1	2	4	1	1	2	2	2	2	1	1	0	2	1	2	1	1	1	2	2	2000	0	3	3	3	3	0	0	0	0	0	1	0	1	1	1	1	0	1	0	1	1	1	1	2	2	2	2
AH37	26	1	3	3	1	1	2	2	2	2	1	1	0	2	1	2	1	1	1	1	5	400	0	3	3	3	3	3	3	3	3	3	1	0	0	0	0	0	0	1	0	1	0	1	2	2	2	2	2
AH89	26	1	4	2	1	1	2	1	1	1	0	1	0	2	0	2	1	1	1	2	2	300	1000	0	0	0	0	0	0	0	0	0	1	1	1	1	1	0	0	1	0	1	1	1	1	1	1	2	2
AHC31	27	1	1	2	2	2	2	1	2	3	1	2	0	2	0.5	2	2	2	2	2	5	0	2000	0	0	0	0	0	0	0	0	0	1	1	1	1	1	1	1	1	1	1	1	1	1	2	1	1	1
AH91	27	1	1	3	1	1	1	2	2	3	2	1	0	2	2	2	1	1	1	1	9	640	0	3	3	3	3	3	3	3	3	3	1	1	1	0	0	0	0	1	0	1	1	1	1	2	2	2	2
GB41	27	1	1	3	1	1	1	2	2	4	3	1	0	2	3	2	1	1	1	1	9	200	0	3	3	3	3	3	3	0	0	0	1	1	1	1	1	1	0	1	0	1	1	1	1	2	1	1	2
AH55	27	1	1	3	1	5	2	2	2	3	2	1	0	2	2	2	1	1	1	2	6		1000	0	0	3	0	3	3	0	0	0	1	1	1	1	0	0	0	1	0	1	1	1	1	1	1	1	2
PW74	27	1	2	2	1	1	2	2	2	3	1	2	0	2	0.5	2	2	2	2	2	2	400	600	0	3	3	3	0	0	0	0	0	1	1	1	0	1	0	0	1	0	1	1	1	1	1	1	2	2
AH80	27	1	2	3	1	1	1	2	2	3	2	1	0	2	2	2	1	1	1	2	6	0	1000	3	3	3	3	0	3	0	0	0	1	1	1	0	0	0	0	0	0	1	1	1	1	1	2	2	2
AH121	27	1	2	3	2	8	2	2	2	2	1	1	0	2	1	2	1	1	1	2	9	0	0	3	3	3	0	0	0	0	0	0	1	1	1	1	0	0	0	1	0	1	1	1	1	1	2	2	2
GB32	27	1	2	4	1	1	2	2	2	3	2	1	0	2	2	2	1	1	1	2	2	300	0	3	3	3	3	3	3	0	0	0	1	1	1	1	1	0	0	1	1	1	1	1	1	1	1	1	2
AH115	27	1	2	2	1	1	2	2	2	3	2	1	0	2	2	2	1	1	1	2	9	300	1500	0	0	0	0	0	0	0	0	0	1	1	1	1	1	1	0	0	1	1	1	1	1	1	1	1	1
GB55	27	2	2	2	1	1	2	2	2	3	1	2	0	2	0.5	2	2	2	2	1	5	0	0	3	3	3	3	3	3	3	0	0	1	1	1	1	1	0	0	1	1	1	1	1	2	1	1	1	1
AH11	28	1	1	1	1	1	1	2	1	1	0	1	0	2	0	2	1	1	1	1	5	0	2000	3	3	3	3	3	3	3	3	0	1	1	1	1	0	0	0	0	0	1	0	0	2	1	1	2	2
PW35	28	1	1	1	1	1	2	2	1	1	0	1	0	2	0	2	1	1	1	2	5	0	2000	0	0	0	0	0	0	0	0	0	1	1	1	1	1	0	0	1	0	1	1	1	1	1	1	1	1
AH85	28	1	1	1	2	2	2	2	3	9	4	4	1	2	1.25	2	1	1	1	1	5	1000	0	3	3	3	3	3	3	3	3	3	1	0	0	0	0	0	0	0	0	1	0	0	1	1	2	2	2
PW68	28	1	1	2	2	2	1	1	2	4	2	2	0	2	1	2	2	2	2	1	8	0	1000	3	3	3	3	3	0	0	0	0	1	0	0	0	0	0	0	0	0	1	1	1	2	2	2	2	2
GB09	28	1	1	2	8	5	2	2	2	7	3	4	2	2	1.25	2	2	2	2	1	2	0	500	3	3	3	3	3	3	3	0	0	1	1	0	1	0	0	0	1	0	1	0	0	1	1	2	1	2
AH155	28	1	1	4	2	2	3	2	2	4	3	1	0	2	3	2	1	1	1	2	9	1000	500	0	0	0	0	0	0	0	0	3	0	0	0	0	1	1	1	0	1	0	1	1	2	2	1	2	1
PW 49	28	1	1	4	1	1	2	2	2	2	1	1	0	2	1	2	1	1	1	2	6	500	0	3	3	3	3	0	0	0	0	0	1	1	1	1	1	0	0	0	0	1	1	1	2	1	1	1	2
AH166	28	1	2	1	1	1	1	1	2	2	1	2	0	2	0.5	2	1	1	1	2	9	900	0	0	0	0	0	0	0	0	0	0	1	1	1	1	1	1	0	1	1	1	0	0	1	2	1	1	1
GB02	28	1	2	2	1	1	2	2	2	5	3	2	0	1	1.5	2	1	1	1	2	2	500	0	3	3	3	3	3	0	0	0	0	1	1	0	0	0	0	0	1	0	1	0	1	1	1	1	1	1
AH22	28	1	2	2	2	2	1	2	2	6	4	2	0	2	2	2	2	2	2	2	6	600	0	0	3	3	3	0	0	0	0	0	1	1	1	1	0	1	0	1	0	1	1	1	1	2	2	2	2
AH169	28	1	2	2	2	2	3	2	2	3	1	2	0	2	0.5	2	2	2	2	2	6	1000	0	3	3	3	3	3	3	0	0	0	1	1	1	1	0	0	0	1	1	1	1	1	1	2	1	1	2
AH56	28	1	2	4	1	1	2	2	2	3	2	1	0	2	2	2	1	1	1	1	2	600	1250	3	3	3	3	3	3	3	0	0	1	0	0	0	0	0	0	0	0	1	1	1	1	2	2	2	2
AH184	28	1	2	4	1	2	3	2	2	4	3	1	0	2	3	2	1	1	1	1	5	300	0	3	3	3	3	3	3	0	0	0	1	1	1	1	0	0	0	1	0	0	0	0	1	1	1	1	1
AH14	28	1	3	2	1	3	2	1	2	5	2	3	0	2	0.666667	2	2	2	2	2	8	0	3000	0	0	0	0	0	0	0	0	0	1	1	1	1	1	1	0	1	1	1	1	1	2	1	1	1	1
AH168	28	1	3	3	1	1	1	2	1	1	0	1	0	2	0	2	1	1	1	2	9	600	0	3	3	3	3	3	0	0	0	0	1	0	1	1	0	0	0	0	0	1	1	1	1	1	1	1	2
AH190	28	1	3	1	1	6	4	1	1	1	0	1	0	2	0	2	1	1	2	2	2	600	480	0	0	0	0	0	0	0	0	0	1	1	0	0	1	1	0	0	1	1	1	1	1	1	1	1	1
AH16	28	2	1	4	2	2	2	2	2	3	2	1	0	2	2	2	1	1	1	1	5	0	0	3	3	3	0	3	0	0	0	0	1	1	1	0	0	1	0	1	0	1	1	1	1	1	2	2	2
AH32	28	2	2	1	1	1	2	1	2	3	0	3	0	2	0	2	6	3	3	2	4	300	1000	0	3	3	0	3	0	0	0	0	1	1	1	0	1	1	0	1	1	1	1	1	1	1	1	1	2
GB44	28	2	2	2	8	5	2	2	2	5	2	3	0	2	0.666667	2	1	1	1	2	9	600	0	3	3	3	3	3	3	0	0	0	1	1	1	0	1	0	0	1	0	1	1	1	1	1	1	2	2
AH177	28	2	3	2	1	1	2	2	2	5	3	2	0	2	1.5	2	2	2	1	1	5	0	600	3	3	3	3	3	3	0	0	0	1	1	1	1	0	0	0	1	0	1	0	1	1	1	1	1	1
PWH04	29	1	1	2	1	1	2	2	2	3	1	2	0	2	0.5	2	2	2	2	1	8	0	1000	0	0	3	0	3	0	0	0	0	1	0	0	1	0	0	0	1	0	1	1	1	1	1	1	1	2
AH41	29	1	1	2	2	1	2	2	2	5	3	1	1	2	4	1	1	1	1	1	2	400	450	3	3	3	3	3	3	3	3	3	1	0	0	0	0	0	0	0	0	0	1	1	1	1	2	2	2
AHC35	29	1	1	3	1	1	2	1	1	1	0	1	0	2	0	2	1	1	1	1	5	0	0	0	0	0	0	0	0	0	0	0	1	1	1	1	1	1	0	1	1	1	1	1	1	1	1	1	1
AH119	29	1	2	2	2	1	2	2	2	6	2	3	1	2	1	2	2	2	1	1	5	0	2000	0	0	0	0	0	0	0	0	0	1	1	1	1	1	1	0	1	1	1	1	1	2	1	1	1	1
AHC51	29	1	2	2	4	4	1	2	2	10	2	8	0	2	0.25	1	1	1	1	1	7	500	1500	3	3	3	3	3	3	3	0	0	1	1	0	0	0	0	0	0	0	1	1	1	1	1	1	1	2
GB35	29	2	2	1	1	1	2	2	1	1	0	1	0	2	0	2	1	1	1	1	5	0	0	3	3	3	3	3	3	0	0	0	1	1	0	1	0	0	0	0	1	0	1	1	1	1	2	2	2
PW60	29	2	2	1	1	2	2	1	2	5	3	2	0	2	1.5	2	2	2	2	2	9	300	1500	0	0	0	0	0	0	0	0	0	1	1	1	1	0	0	0	1	1	1	1	1	1	1	1	1	2
AHC25	29	2	3	1	2	2	2	1	2	4	0	4	0	2	0	1	6	3	3	2	5	0	1000	0	0	0	0	0	0	0	0	0	1	1	1	1	1	1	0	1	1	1	1	1	1	1	1	1	1
AH156	30	1	1	1	1	1	2	2	2	2	1	1	0	2	1	1	1	1	1	2	9	1500	0	0	0	0	0	0	0	0	0	0	1	1	1	1	0	0	0	1	0	1	1	1	1	1	1	1	1
AH141	30	1	1	2	1	1	1	2	2	5	2	3	0	2	0.666667	1	2	2	2	2	9	500	0	0	0	0	0	0	3	0	0	0	1	1	1	1	1	1	1	1	1	1	1	1	1	2	2	2	2
PW16	30	1	1	2	1	1	2	1	2	4	2	2	0	2	1	2	2	2	2	2	4	1500	2000	0	3	3	3	0	0	0	0	0	1	0	1	0	0	1	0	1	0	1	1	1	2	2	1	2	2
AH172	30	1	1	2	1	1	2	2	1	4	2	2	0	2	1	2	2	2	2	2	1	1000	900	3	3	3	0	0	0	0	0	0	1	1	1	1	1	1	1	1	0	1	1	1	2	1	1	2	2
PW29	30	1	1	2	1	1	2	2	2	3	1	2	0	2	0.5	2	2	2	2	2	9	2000	0	0	3	3	3	0	0	0	0	0	1	1	1	0	0	1	0	1	1	1	1	1	1	1	1	1	2
GB70	30	1	1	2	1	1	2	2	2	3	1	2	2	2	1.5	1	1	1	1	1	8	850	350	3	3	3	3	3	3	3	0	0	1	1	1	1	0	0	0	1	0	1	1	1	1	2	2	2	2
AH196	30	1	1	2	1	1	2	2	2	4	2	2	0	1	1	2	2	2	2	2	6		1100	3	3	3	3	3	0	0	0	0	1	1	1	0	0	0	0	0	1	1	0	1	1	1	2	1	1
AH81	30	1	1	2	1	1	2	2	2	4	2	2	0	2	1	2	2	2	2	2	6		1000	3	3	3	3	3	0	0	0	0	1	1	1	0	0	0	0	0	0	1	1	0	1	1	2	22	2
AH105	30	1	1	2	1	1	2	2	2	5	1	4	0	2	0.25	2	2	2	2	1	5	0	900	3	3	3	3	3	3	0	3	0	1	1	1	1	1	0	0	1	0	1	0	0	1	1	1	1	1
AH164	30	1	1	2	1	2	3	2	1	3	1	2	0	2	0.5	2	2	1	1	2	1	1500	0	0	3	3	0	3	3	0	0	0	1	1	1	1	1	0	0	0	1	1	1	1	1	1	1	1	1
AH165	30	1	1	2	2	2	1	2	2	3	1	2	0	2	0.5	2	2	2	2	1	5	3000	0	3	3	3	3	3	3	3	3	0	1	1	1	1	1	0	0	1	0	1	0	1	1	1	1	1	2
AH19	30	1	1	2	2	2	3	2	2	5	3	2	0	2	1.5	1	2	2	2	1	5	0	1000	3	3	3	0	3	0	0	0	0	1	1	1	0	0	0	0	0	0	1	1	1	1	1	2	2	1
AH186	30	1	1	2	2	2	3	2	2	5	3	2	0	2	1.5	2	2	2	2	2	6	1500	500	3	3	3	3	3	3	3	0	0	1	1	1	0	0	0	0	0	0	0	1	0	1	1	1	1	2
PW46	30	1	1	3	1	1	1	1	2	3	2	1	0	2	2	2	1	1	1	2	6	800	0	0	0	3	0	3	0	0	0	0	1	0	1	1	0	0	0	1	0	1	1	1	2	2	2	1	2
GB20	30	1	1	3	1	1	2	2	2	5	4	1	0	2	4	2	1	1	1	1	5	0	0	3	3	3	3	3	3	0	0	0	1	0	1	1	1	0	0	0	1	0	1	1	1	2	1	1	2
AHC41	30	1	1	3	2	2	2	2	2	3	2	1	0	2	2	2	1	1	1	2	6	500	0	3	3	3	3	0	3	3	3	0	1	1	1	1	0	0	0	0	1	0	1	1	1	2	2	1	1
AH194	30	1	1	3	2	2	3	2	1	1	0	1	0	2	0	2	1	1	1	1	8	0	0	3	3	3	3	3	3	3	0	0	1	0	0	0	0	0	0	0	0	1	1	1	1	2	2	2	2
AHC13	30	1	1	4	1	1	1	2	2	7	6	1	0	2	6	2	1	1	1	2	9	1500	0	0	3	3	3	0	3	3	0	0	1	0	1	0	1	0	0	1	0	1	1	1	1	1	1	1	1
AH125	30	1	1	4	1	1	2	2	2	4	2	2	0	2	1	2	1	1	1	1	5	0	0	3	3	3	3	3	3	3	0	0	1	1	0	0	0	0	0	0	0	0	0	0	2	2	2	2	2
AH145	30	1	1	4	1	5	1	2	2	4	2	2	0	2	1	2	1	1	1	1	1	0	0	3	3	3	3	3	3	0	0	0	1	0	0	1	1	0	0	1	0	1	1	1	1	1	1	1	2
AH88	30	1	2	2	1	1	1	2	2	3	1	2	0	2	0.5	2	2	2	2	1	4	1000	0	0	3	3	3	3	3	3	3	3	1	1	0	0	0	0	0	0	0	1	1	1	2	1	2	2	2
AH25	30	1	2	2	1	1	2	2	2	6	3	3	0	2	1	2	2	2	2	1	5	0	300	0	3	3	3	0	0	0	0	0	1	0	0	0	0	0	0	1	0	1	1	1	2	2	2	2	2
AH157	30	1	2	2	1	1	2	2	2	4	2	2	0	2	1	2	1	1	1	2	6	600	0	3	3	3	3	3	0	0	0	0	1	1	1	1	1	1	0	1	0	1	1	1	1	1	1	1	2
PW65	30	1	2	2	1	1	2	2	2	5	2	3	0	1	0.666667	2	2	2	2	1	6	0	850	0	3	0	3	0	0	0	0	0	1	1	1	1	1	0	0	1	0	1	1	1	1	1	1	2	2
AHC28	30	1	2	2	1	1	2	2	2	5	2	3	0	2	0.666667	2	2	2	2	1	5	0	800	3	3	3	3	3	3	3	3	3	1	1	1	1	0	0	0	1	0	0	0	0	2	2	2	2	2
AH92	30	1	2	2	2	2	1	2	2	7	3	3	1	2	1.33333	2	2	2	1	2	9	1500	0	0	0	0	0	0	0	0	0	0	1	1	1	1	1	0	0	1	1	1	1	1	2	2	2	2	2
AH147	30	1	2	2	2	2	2	2	2	5	2	3	0	2	0.666667	2	2	2	2	2	9	1000	0	3	3	3	3	3	3	3	0	0	1	1	1	1	0	0	0	1	0	1	1	1	1	1	2	2	2
AHC15	30	1	2	2	2	2	3	2	2	3	1	2	0	2	0.5	2	2	2	2	1	5	0	2000	3	3	3	3	3	3	3	3	3	0	0	0	0	0	0	1	0	0	0	0	0	2	2	2	2	2
AH111	30	1	2	2	3	1	2	2	2	3	1	2	0	2	0.5	2	6	3	3	1	8	500	1500	3	3	3	3	3	3	3	0	0	1	1	1	1	0	0	0	0	0	1	1	1	2	1	1	2	2
GB74	30	1	2	2	8	5	2	2	2	6	4	2	0	2	2	2	1	1	1	1	5	0	300	3	3	3	3	3	3	0	0	0	1	0	1	1	0	0	0	1	0	1	1	1	2	2	1	2	2
GB16	30	1	2	2	8	5	2	2	2	7	5	2	0	2	2.5	2	2	2	2	2	3	1000	0	3	3	3	3	3	3	0	3	0	1	0	0	1	1	0	0	1	1	1	1	1	1	2	1	1	2
GB45	30	1	2	3	1	1	2	2	2	3	1	2	0	2	0.5	2	1	1	1	2	9	1000	0	3	3	3	3	3	3	0	0	0	1	1	0	0	1	0	0	1	0	1	1	1	2	1	1	1	2
AH146	30	1	2	3	1	9	2	2	1	1	0	1	0	2	0	1	1	1	1	2	6	300	0	3	3	3	3	3	3	0	0	0	1	1	1	0	0	0	0	1	0	1	0	1	1	1	1	1	2
AH118	30	1	2	4	2	1	2	2	2	2	1	1	0	2	1	2	1	1	1	2	9	3000	0	3	3	3	3	3	3	3	0	0	1	1	1	1	1	0	0	1	0	1	1	1	1	1	2	1	2
AHC47	30	1	2	4	4	2	1	2	2	5	3	2	0	2	1.5	1	1	1	1	2	9	400	0	3	3	3	3	3	3	3	0	0	1	1	1	1	1	1	0	0	0	1	0	0	1	2	2	2	2
AH197	30	1	3	1	1	1	1	2	1	1	0	1	0	2	0	2	1	1	1	2	9	1000	0	0	0	3	0	0	0	0	0	0	1	1	1	1	0	0	0	1	1	1	1	1	1	1	1	2	2
AH36	30	1	3	1	1	1	2	2	1	1	0	1	0	2	0	1	1	1	1	2	4	1000	0	3	3	3	3	3	0	0	0	0	1	0	0	0	0	0	0	1	0	1	1	1	1	1	1	2	2
GB46	30	1	3	2	1	1	1	2	2	6	4	2	0	2	2	2	2	2	2	2	4	1000	0	3	3	3	3	3	3	0	0	0	1	0	0	0	0	0	0	1	0	1	1	1	2	2	1	1	1
AH82	30	1	3	2	1	1	1	2	2	5	3	2	0	2	1.5	2	2	2	2	1	5	0	850	3	3	3	3	3	3	3	3	3	1	0	0	0	0	0	0	0	0	0	0	1	1	1	2	2	2
PW37	30	1	3	2	1	1	2	2	2	2	0	2	0	2	0	2	2	2	2	1	5	0	2000	3	3	3	3	3	0	0	0	0	1	0	1	0	0	0	0	1	0	1	1	1	1	1	1	2	2
AH50	30	1	3	2	1	2	1	2	2	4	2	2	0	2	1	2	2	2	2	1	5	0	800	3	3	3	3	0	0	0	0	0	1	1	0	0	0	0	0	1	1	1	1	1	1	2	2	2	2
AH101	30	1	4	1	1	1	2	2	2	2	1	1	0	2	1	2	1	1	1	2	2	900	0	0	0	0	0	0	0	0	0	0	1	1	1	1	1	1	1	1	1	1	1	1	1	1	1	1	1
AH117	30	1	4	4	1	1	2	2	2	4	2	1	1	0	3	2	2	1	1	1	8	1000	0	3	3	3	3	3	3	3	0	0	1	1	1	1	0	0	0	1	0	1	1	1	1	1	1	1	1
AH04	30	1	2	2	1	1	2	2	2	4	1	3	0	2	0.333333	2	6	3	3	2	2	2450	0	0	0	0	0	0	0	0	0	0	1	1	1	1	1	1	1	1	1	1	1	1	1	1	1	1	1
AH126	30	1	2	2	1	2	2	2	2	5	2	3	0	2	0.666667	2	1	1	1	2	2	1000	0	0	0	0	0	0	0	0	0	0	1	1	1	1	0	0	0	1	0	1	1	1	1	1	1	1	1
GB38	30	1	2	2	8	5	2	2	2	5	3	2	0	2	1.5	2	1	2	1	2	2	600	3500	0	0	0	3	0	0	0	0	0	1	0	0	0	1	1	1	1	1	1	1	1	1	1	1	1	1
AH23	30	1	3	3	4	4	2	2	1	1	0	1	0	2	0	2	1	1	1	2	9	1500	0	3	3	3	3	0	3	3	0	0	1	1	1	1	0	0	0	1	0	1	0	0	1	1	1	2	2
AH170	30	2	1	1	1	1	1	2	2	2	0	1	1	2	1	2	1	1	1	2	9	750	0	0	0	0	0	0	0	0	0	0	1	1	1	1	0	0	0	1	0	1	1	1	2	2	2	2	2
AH08	30	2	1	2	1	1	1	2	2	3	1	2	0	2	0.5	2	1	1	1	2	1	5000	0	3	3	3	3	3	3	3	0	0	1	0	0	1	0	0	0	1	0	1	0	1	2	2	2	2	2
PW77	30	2	1	2	1	1	1	2	2	3	1	2	0	2	0.5	2	1	1	1	2	9	1600	300	3	3	3	3	0	3	0	0	0	1	1	1	0	0	0	0	1	1	1	1	1	1	1	1	2	2
AH49	30	2	1	3	1	1	1	2	3	8	1	7	0	2	0.142857	2	2	2	2	1	5	0	3000	3	3	3	3	3	3	0	0	0	1	0	1	0	0	0	0	1	0	1	1	1	1	2	2	2	2
AH152	30	2	1	3	1	1	2	2	1	1	0	1	0	2	0	2	1	1	1	1	5	0	0	3	3	3	3	3	3	3	3	3	0	1	1	1	1	1	1	1	0	0	0	0	1	2	1	1	1
PW34	30	2	1	3	1	1	2	2	1	1	0	1	0	2	0	2	1	1	1	2	1	1800	0	0	0	3	3	0	0	0	0	0	1	0	1	1	0	0	0	1	0	1	1	1	1	2	2	2	2
GB58	30	2	2	3	1	1	1	2	1	1	0	1	0	2	0	2	1	1	1	1	8	0	0	3	3	3	3	3	3	0	0	0	1	0	0	0	1	0	0	1	0	1	0	0	1	1	1	1	2
AH191	30	2	2	3	2	2	3	2	1	1	0	1	0	2	0	2	1	1	1	1	1	800	0	3	3	3	3	3	3	3	3	3	1	1	0	0	0	0	0	0	1	0	1	0	1	1	2	2	2
AH90	30	2	3	2	1	1	1	2	2	4	1	3	0	2	0.333333	2	1	1	1	1	5	0	2000	3	3	3	3	3	3	3	3	3	1	1	1	0	1	1	0	0	0	1	1	1	1	1	1	2	1
AH195	31	1	2	1	1	3	2	2	1	1	0	1	0	2	0	2	1	1	1	2	9	200	1000	0	0	0	0	0	0	0	0	0	1	1	1	1	1	1	0	1	1	1	1	1	1	1	1	1	1
AHC45	31	1	2	2	1	1	2	2	2	3	1	2	0	2	0.5	2	2	2	1	2	9	500	2000	0	0	0	0	0	0	0	0	0	1	1	1	1	1	1	1	1	1	1	1	0	1	1	1	1	1
PW81	31	1	2	4	1	1	2	2	2	2	1	1	0	2	1	2	1	1	1	2	2	3000	0	3	3	3	3	3	3	0	0	0	1	0	1	0	1	0	0	1	0	1	1	1	1	1	1	2	2
GB03	31	1	3	2	1	1	2	2	1	1	1	1	2	1	3	1	1	2	2	1	8	0	1700	3	3	3	3	0	0	0	0	0	1	1	1	0	0	1	0	1	0	1	1	1	1	1	1	1	1
AHC18	31	2	3	1	1	2	3	2	1	1	0	1	0	2	0	2	1	1	1	2	1	450	1500	3	3	3	3	3	3	3	0	0	1	1	1	1	0	0	0	1	0	1	1	1	1	1	2	2	2
AH185	31	2	3	1	2	2	3	2	1	1	0	1	0	2	0	2	1	1	1	2	9	350	0	0	3	3	3	0	0	0	0	0	1	1	1	1	1	0	0	0	0	0	0	1	1	1	1	2	2
PW43	32	1	1	3	8	5	2	2	2	2	1	1	0	2	1	2	1	1	1	2	6	800	0	3	3	3	3	3	3	3	3	3	1	0	0	0	0	0	0	1	0	1	1	0	2	2	2	2	2
AH120	32	1	2	1	1	1	2	1	1	1	0	1	0	2	0	2	1	1	1	2	5	0	2500	0	0	0	0	0	0	0	0	0	1	1	0	1	0	0	0	1	0	1	1	1	1	2	1	1	2
PW75	32	1	2	2	1	1	2	2	2	4	2	2	0	2	1	2	2	2	2	1	5	0	1500	3	3	3	0	0	0	0	0	0	1	1	1	1	0	1	0	0	1	0	1	1	1	1	1	1	1
GB26	32	1	2	2	1	1	2	2	2	5	3	2	0	2	1.5	2	1	2	1	2	1	5000	1500	3	3	3	3	3	3	0	0	0	1	1	1	0	0	1	0	1	0	1	1	1	1	1	1	1	1
GB24	32	1	2	2	8	5	2	2	2	5	3	2	0	2	1.5	2	2	2	2	2	9	200	1500	3	3	3	3	3	3	0	0	0	1	1	1	1	1	1	1	1	1	1	1	1	1	1	1	1	1
AH72	32	1	3	1	1	2	2	2	2	2	1	1	0	2	1	2	1	1	1	2	9	1200	500	3	3	3	3	3	3	3	0	0	1	1	1	1	0	0	0	0	0	1	1	1	1	1	2	2	2
PW33	32	1	3	4	1	1	2	2	2	2	1	1	0	2	1	2	1	1	1	2	2	300	0	0	0	0	0	0	0	0	0	0	1	1	0	1	1	0	0	1	0	1	1	1	1	1	1	2	1
AH69	32	2	2	1	1	1	3	2	1	1	0	1	0	2	0	2	1	1	1	1	5	0	0	3	3	3	3	3	3	3	0	0	1	0	0	0	0	0	0	0	0	1	1	1	1	1	2	1	2
PW22	32	2	2	2	1	1	2	2	2	5	3	2	0	2	1.5	2	1	1	1	2	4	300	0	0	0	0	0	0	0	0	0	0	1	1	1	0	1	0	0	1	0	1	1	1	2	2	1	2	2
PW50	33	1	1	2	1	1	2	2	2	6	4	2	0	2	2	2	2	2	2	1	5	0	1800	3	3	3	3	3	0	0	0	0	1	0	0	0	0	0	0	0	1	0	1	1	1	1	2	2	2
GB10	33	1	1	2	8	5	1	2	2	6	4	2	0	2	2	2	1	1	1	2	9	500	2000	3	3	3	3	3	3	3	0	0	1	1	1	1	1	1	0	0	1	0	1	1	1	1	2	2	1
AHC34	33	1	1	3	1	1	2	2	2	3	1	2	0	2	0.5	2	1	1	1	2	9	500	0	0	3	3	3	3	3	3	3	3	0	1	0	0	0	0	0	1	1	1	1	1	2	1	2	1	2
GB43	33	1	2	1	1	1	1	2	2	4	2	2	0	1	1	1	2	2	2	1	5	0	1500	3	3	3	3	3	0	0	0	0	1	1	1	1	1	0	0	1	0	1	1	1	1	1	1	2	2
PW79	33	1	2	2	1	1	1	1	2	3	1	2	0	2	0.5	2	2	2	2	1	5	0	400	3	3	3	3	0	0	0	0	0	1	0	1	1	0	0	0	1	0	1	1	1	2	1	1	2	2
PW53	33	1	2	2	1	1	2	2	2	3	1	2	0	2	0.5	2	2	2	2	1	5	0	1000	3	3	3	3	0	0	0	0	0	1	0	1	0	1	0	0	1	0	1	1	1	2	2	2	2	2
GB75	33	1	2	2	1	1	2	2	2	4	2	2	0	2	1	2	2	2	2	1	5	0	400	3	3	3	3	3	0	0	0	0	1	0	1	0	0	0	0	1	0	1	1	1	1	1	1	2	2
AH48	33	1	2	2	1	1	2	2	2	5	0	5	0	2	0	2	2	2	1	2	5	2000	2000	3	3	3	0	0	0	0	0	0	1	1	1	0	0	1	0	1	1	1	1	1	1	2	1	1	2
AHC03	33	1	2	2	3	1	2	2	2	4	0	4	0	2	0	2	2	2	1	2	8	0	1400	0	0	0	0	0	0	0	0	0	1	1	1	1	1	1	0	1	0	1	1	1	1	1	1	1	1
PW30	33	1	2	3	1	1	2	2	1	1	0	1	0	2	0	2	1	1	1	2	9	3000	0	0	3	3	3	0	0	0	0	0	1	0	1	1	1	0	0	1	1	1	1	1	1	1	1	2	2
GB48	33	1	2	3	1	1	2	2	2	2	1	1	0	2	1	2	1	1	1	2	9	200	100	3	3	3	3	3	3	0	0	0	1	0	1	1	1	1	1	0	1	1	1	1	1	1	1	1	1
AH66	33	1	2	3	1	2	2	2	1	1	0	1	0	2	0	2	1	1	1	2	6	300	0	3	3	3	0	3	0	0	0	0	1	0	1	0	1	0	0	0	0	1	1	1	1	1	2	2	2
AH79	33	1	3	2	1	1	2	2	2	5	3	2	0	1	1.5	2	2	2	2	2	1	4955	1500	3	3	3	3	3	0	0	0	0	1	0	0	0	0	0	0	0	0	1	0	0	1	2	2	2	2
AH161	33	1	4	2	1	9	3	2	2	3	0	3	0	2	0	2	1	1	1	2	2	400	0	0	0	0	0	0	0	0	0	0	1	1	1	1	1	1	1	1	0	1	1	1	1	1	1	1	1
AHC40	33	1	4	3	1	2	1	2	1	1	0	1	0	2	0	2	1	1	1	2	9	200	0	0	0	0	0	0	0	0	0	0	1	1	1	1	1	1	0	1	1	1	1	1	1	1	1	1	1
GB60	33	2	2	2	1	1	1	2	2	5	3	2	0	2	1.5	2	1	1	1	2	9	300	0	3	3	3	3	3	3	3	0	0	1	1	1	1	1	0	1	0	1	1	1	1	1	1	1	1	1
PWH09	33	2	2	2	1	1	2	2	2	3	1	2	0	2	0.5	2	1	1	1	1	8	0	1200	0	0	0	0	0	0	0	0	0	1	0	1	0	1	0	0	1	1	1	1	1	1	1	1	1	1
AH180	34	1	2	2	2	2	2	2	2	3	1	2	0	2	0.5	2	2	1	1	2	9	300	1000	0	0	0	0	0	0	0	0	0	1	1	1	1	1	1	0	1	0	1	1	1	1	1	1	1	1
AH07	34	1	2	3	1	1	3	2	2	3	1	2	0	2	0.5	2	1	1	1	1	5	0	0	0	0	0	0	0	0	0	0	0	1	1	1	1	1	1	0	1	1	1	1	1	1	1	1	1	1
AH149	34	1	3	2	2	2	2	2	2	5	0	5	0	2	0	1	1	1	1	2	2	250	0	3	3	3	0	0	0	0	0	0	1	0	1	1	1	0	0	1	1	1	0	1	1	1	1	1	1
PWH05	34	2	3	3	1	1	1	1	2	2	1	1	0	2	1	2	1	1	1	1	5	0	0	3	3	3	3	3	3	0	0	0	1	1	1	1	1	0	0	1	0	1	1	1	1	1	2	2	2
AHC50	34	2	3	2	1	4	1	2	2	2	0	2	0	2	0	2	1	1	1	2	2	1000	500	0	0	0	0	0	0	0	0	0	1	1	1	1	1	1	0	1	1	1	1	1	1	1	1	1	1
AH123	35	1	1	1	1	1	2	2	2	2	1	1	0	2	1	2	1	1	1	1	8	0	0	0	0	0	0	0	0	0	0	0	1	1	1	1	0	0	0	1	0	1	1	1	1	2	1	1	2
AH163	35	1	1	2	1	1	1	2	2	5	3	2	0	2	1.5	2	2	2	2	1	5	0	1200	3	3	3	3	3	3	0	0	0	1	1	1	1	1	1	0	1	0	1	1	1	1	1	1	1	1
PWH03	35	1	1	2	1	1	2	2	2	2	0	2	0	1	0	2	2	2	2	1	5	0	1200	0	3	3	3	3	0	0	0	0	1	0	1	0	0	1	0	0	0	1	1	1	1	1	1	1	2
PW82	35	1	1	2	1	1	2	2	2	5	2	3	0	2	0.666667	2	2	2	1	1	5	0	3000	3	3	3	3	0	0	0	0	0	1	1	1	0	1	0	0	1	0	1	1	1	1	1	2	2	2
PW63	35	1	1	2	1	1	2	2	2	5	3	2	0	2	1.5	2	2	2	2	1	5	0	1200	3	3	0	0	0	0	0	0	0	1	1	1	0	1	0	0	1	1	1	1	1	1	1	1	1	2
AHC06	35	1	1	2	4	4	1	2	2	9	4	5	0	2	0.8	1	6	2	2	2	3	400	0	0	0	0	0	0	0	0	0	0	1	1	1	1	1	1	0	1	1	1	1	1	1	1	1	1	1
AH70	35	1	1	3	1	9	1	2	2	6	5	1	0	2	5	2	1	1	1	2	9	400	0	3	3	3	3	3	3	3	3	0	1	1	0	0	0	0	0	0	0	1	0	0	1	2	2	1	2
AH148	35	1	1	4	1	5	2	2	2	3	2	1	0	2	2	1	1	1	1	2	9	450	0	3	3	3	3	3	3	3	0	0	1	1	1	0	0	0	0	0	0	0	1	0	1	1	2	2	2
AHC42	35	1	1	4	2	1	2	2	2	2	1	1	0	2	1	2	1	1	1	1	8	500	0	3	3	3	3	3	3	3	3	0	1	1	1	1	0	0	0	1	0	1	1	1	1	2	1	2	1
PW42	35	1	1	4	8	5	2	2	1	1	0	1	0	2	0	2	1	1	1	2	6	600	0	3	3	0	3	3	3	0	0	0	1	1	1	0	0	0	0	1	0	1	1	1	2	1	1	2	2
AH142	35	1	2	1	1	1	2	2	1	2	0	2	0	2	0	2	2	2	1	1	8	0	900	0	0	0	0	0	0	0	0	0	1	1	1	1	0	0	0	1	0	1	1	1	1	1	1	1	1
PW28	35	1	2	2	1	1	2	2	2	3	1	2	0	2	0.5	2	2	2	2	1	5	0	3000	0	0	0	3	0	0	0	0	0	1	1	0	0	0	1	0	0	1	1	1	1	1	1	1	1	2
PW41	35	1	2	2	1	1	3	1	2	2	0	2	0	2	0	2	2	2	2	2	9	300	1500	0	3	3	3	0	0	0	0	0	1	1	1	1	0	0	0	1	0	1	1	1	2	1	1	1	2
AHC49	35	1	2	2	1	2	1	2	2	5	3	2	0	2	1.5	2	1	1	1	1	8	300	0	3	3	3	3	3	3	3	3	0	1	1	1	1	1	1	0	1	0	1	1	1	1	2	2	2	2
AH122	35	1	2	2	1	2	3	2	2	2	1	1	0	2	1	2	1	1	1	2	6	200	1200	3	3	3	3	3	3	3	0	0	1	1	1	1	1	1	1	0	1	0	1	1	1	1	1	1	2
AH73	35	1	2	2	2	9	3	2	2	2	0	2	0	1	0	2	2	2	2	2	9	300	400	0	0	0	0	0	0	0	0	0	1	1	1	1	1	0	0	0	0	0	1	0	1	2	2	2	2
AH175	35	1	2	3	1	1	1	2	1	1	0	1	0	2	0	2	1	1	1	2	9	1000	0	3	3	3	3	3	3	3	3	3	1	1	1	1	0	0	0	1	0	1	1	1	1	1	1	1	1
PW38	35	1	2	3	1	1	2	2	1	1	0	1	0	2	0	2	1	1	1	2	6	350	0	3	3	3	3	3	0	0	0	0	1	0	1	0	0	0	0	1	1	1	1	1	1	1	1	2	2
GB21	35	1	2	3	1	1	2	2	2	3	1	2	0	2	0.5	2	1	1	1	2	9	400	0	3	3	3	3	3	0	0	0	0	1	0	1	1	1	1	0	1	0	1	1	1	1	1	1	1	2
PW27	35	1	2	3	1	1	2	2	2	3	1	2	1	2	1	2	1	1	1	2	9	300	900	0	0	0	0	0	0	0	0	0	1	1	1	0	0	0	0	1	1	1	1	1	1	1	1	2	2
GB30	35	1	2	3	1	2	2	2	5	5	0	5	0	1	0	1	6	3	3	1	5	0	600	3	3	3	3	3	3	0	0	0	1	1	1	0	0	0	0	1	1	1	0	0	1	1	1	1	1
AH54	35	1	2	3	2	2	1	2	2	3	2	1	0	1	2	2	1	1	1	2	6	700	0	3	3	3	3	0	0	0	0	0	1	0	0	0	0	0	0	0	0	1	1	1	1	1	2	1	1
GB33	35	1	2	4	1	1	2	2	2	4	2	2	0	1	1	1	1	1	1	2	1	300	1000	3	3	3	3	3	3	0	0	0	1	1	1	1	0	0	0	0	1	0	1	1	1	2	2	2	2
AH57	35	1	3	2	1	2	2	2	2	2	0	2	0	2	0	2	2	2	2	2	6	500	2500	3	3	3	0	0	0	0	0	0	1	1	1	1	1	1	0	1	1	1	1	1	1	1	1	1	1
AH127	35	1	3	2	2	2	2	2	2	4	2	2	0	2	1	2	1	1	1	2	6	300	0	3	3	3	3	3	3	3	0	0	1	0	1	1	1	0	0	1	1	1	1	1	1	1	1	1	1
AH74	35	1	3	3	1	2	3	2	2	3	2	1	0	2	2	2	1	1	1	2	2	300	0	3	3	3	3	3	3	0	0	0	1	1	1	1	0	0	0	0	0	0	1	1	1	1	1	2	2
AH129	35	1	3	4	1	8	2	2	2	2	1	1	0	2	1	2	1	1	1	2	9	600	0	0	0	0	0	0	0	0	0	0	1	1	1	1	0	0	0	1	0	1	1	1	1	1	1	1	1
AH130	35	1	4	2	1	1	1	2	2	5	2	2	1	2	1.5	2	2	2	3	2	6	600	0	0	0	0	0	0	0	0	0	0	1	1	1	1	1	1	1	1	1	1	1	1	1	1	1	1	1
AHC14	35	1	4	2	2	2	3	2	2	4	0	4	0	2	0	2	2	2	2	2	2	300	0	3	3	3	3	3	3	3	3	0	1	1	1	1	1	1	0	1	1	1	0	0	1	1	1	2	1
AHC07	35	1	2	1	1	1	2	2	2	2	0	2	0	2	0	2	1	1	1	2	2	150	2000	0	0	0	0	0	0	0	0	0	1	1	1	1	1	1	1	1	1	1	1	1	1	1	1	1	1
GB73	35	2	1	2	1	1	2	2	2	3	1	2	0	2	0.5	2	1	1	1	2	1	400	750	3	3	3	3	3	3	3	0	0	1	0	0	1	0	0	0	1	0	1	1	1	1	2	2	2	2
GB07	35	2	1	2	8	5	2	2	2	7	5	2	0	2	2.5	2	1	1	1	2	9	200	200	0	3	3	3	3	3	0	0	0	1	1	0	1	0	0	0	1	1	1	1	1	1	1	1	1	2
GB62	35	2	1	2	8	5	2	2	2	7	5	2	0	2	2.5	2	1	1	1	2	9	500	200	3	3	3	3	3	3	0	0	0	1	1	1	1	0	0	0	1	1	1	0	0	1	1	1	1	1
PW80	35	2	1	3	1	1	2	1	1	1	0	1	0	2	0	2	1	1	1	2	3	450	1000	0	0	0	0	0	0	0	0	0	1	1	1	0	0	0	0	0	1	1	1	1	2	1	2	2	2
AH63	35	2	2	2	1	1	2	2	2	2	0	2	0	2	0	2	1	1	1	1	8	0	300	0	0	3	0	3	3	3	0	0	1	1	1	0	0	0	0	0	1	0	1	1	1	2	2	2	2
AH198	35	2	2	2	1	1	2	2	2	4	2	2	0	1	1	2	2	2	2	2	6	300	0	3	3	3	3	3	3	0	0	0	1	1	1	0	0	0	0	1	1	1	0	1	1	1	2	1	1
AH192	35	2	2	3	1	1	2	1	1	1	0	1	0	2	0	2	1	1	1	2	9	300	0	0	0	0	0	3	3	3	0	0	1	1	1	1	0	1	0	0	1	1	1	1	1	1	1	2	2
PW55	35	2	2	3	1	1	2	2	1	1	0	1	0	2	0	2	1	1	1	2	1	500	0	0	0	0	0	0	0	0	0	0	1	1	1	0	1	0	0	1	1	1	1	1	1	2	1	2	2
GB61	35	2	3	2	1	1	1	2	2	3	1	2	0	2	0.5	2	1	1	1	2	2	300	0	3	3	3	3	3	0	0	0	0	1	1	0	0	0	0	0	1	0	1	0	0	1	1	2	2	2
PWH01	35	2	3	2	1	1	3	2	3	3	1	2	0	1	0.5	2	1	1	1	2	2	1331	1000	0	0	0	0	0	0	0	0	0	1	1	1	1	1	1	1	1	0	1	1	1	1	1	1	1	1
AH135	35	2	3	2	2	2	2	2	2	7	3	4	0	2	0.75	2	1	1	1	2	1	200	1500	3	3	3	3	3	3	0	0	0	1	1	1	1	1	1	1	1	1	1	1	1	1	2	2	2	2
AHC26	35	2	2	1	1	2	2	2	2	3	1	2	0	2	0.5	2	2	2	2	2	2	900	0	0	0	0	0	0	0	0	0	0	1	1	1	1	1	1	0	1	1	1	1	1	1	1	1	1	1
PWH13	36	1	1	2	1	1	2	2	2	3	1	2	0	2	0.5	2	2	2	2	2	9	700	0	0	0	0	0	3	0	0	0	0	1	0	1	1	1	0	0	1	0	1	1	1	1	1	1	1	2
AH108	36	1	1	2	1	1	2	2	2	5	1	4	0	2	0.25	1	2	2	2	1	5	0	2500	0	3	3	0	0	0	0	0	0	1	1	0	1	0	0	0	1	0	1	1	1	1	1	1	1	1
GB11	36	1	1	2	1	1	2	2	2	6	2	4	0	2	0.5	2	2	2	1	2	9	1000		3	3	3	3	3	3	0	0	0	1	1	1	1	0	0	0	1	1	1	1	1	1	1	1	1	1
GB31	36	1	1	3	8	5	2	2	2	2	1	1	0	2	1	2	1	1	1	1	8	0	0	3	3	3	3	3	3	0	0	0	1	0	1	1	0	0	0	1	0	1	1	1	2	2	1	2	2
AH42	36	1	3	2	2	2	3	2	2	5	3	2	0	1	1.5	1	6	3	3	2	8	0	700	0	0	0	0	0	0	0	3	3	1	1	1	1	0	0	0	0	0	1	1	1	1	1	1	1	1
GB36	36	2	2	2	1	1	2	2	2	3	1	2	0	2	0.5	2	1	1	1	1	5	0	0	3	3	3	3	3	3	0	0	0	1	1	1	0	0	0	0	0	1	0	1	1	1	1	1	1	2
PW24	36	2	2	3	1	1	2	1	1	1	0	1	0	1	0	2	1	1	1	2	1	663	0	0	0	0	0	0	0	0	0	0	1	0	0	1	1	1	0	0	0	1	1	1	2	1	1	1	2
GB69	37	1	1	2	8	5	2	2	2	5	3	2	0	2	1.5	2	2	2	2	1	5	0	800	3	3	3	3	3	3	0	0	0	1	1	1	0	0	0	0	1	1	1	1	1	2	2	2	1	2
GB63	37	1	1	3	1	1	2	2	2	3	2	1	0	2	2	2	1	1	1	2	9	600	1000	3	3	3	3	3	3	0	0	0	1	1	1	1	0	0	0	1	0	1	1	1	1	1	1	1	1
PW18	37	1	1	4	1	1	2	2	1	1	0	1	0	2	0	2	1	1	1	2	9	1000	0	0	0	3	3	0	0	0	0	0	1	1	1	1	1	1	0	1	1	1	1	1	1	1	1	1	1
PW19	37	1	2	2	1	1	1	1	2	3	1	2	0	2	0.5	2	2	2	2	2	9	1300	1000	0	0	0	0	0	0	0	0	0	1	0	0	0	1	0	1	1	1	1	1	1	2	1	2	2	2
AH86	37	1	2	2	1	1	2	2	2	10	3	6	1	1	0.666667	2	1	1	1	2	9	1900	1500	3	3	3	3	3	3	3	3	3	1	1	1	0	0	0	0	0	0	1	0	1	1	2	2	2	1
AH99	37	1	2	3	2	9	2	2	1	1	0	1	0	2	0	2	1	1	1	1	5	0	0	3	3	3	3	3	3	3	3	3	1	0	0	0	0	0	0	1	0	0	0	0	2	2	2	2	2
AHC09	37	1	2	4	1	4	2	2	2	4	1	3	0	2	0.333333	2	1	1	1	2	2	1000	0	3	3	3	3	3	3	3	3	0	1	1	1	0	0	0	0	0	0	1	1	1	1	1	1	1	1
AH09	37	1	4	2	1	1	2	2	2	3	1	2	0	2	0.5	2	2	2	2	2	2	2000	200	0	0	0	0	0	0	0	0	0	1	1	1	1	1	1	1	1	1	1	1	1	1	1	1	1	1
GB14	37	2	2	2	8	5	2	2	2	5	3	2	0	2	1.5	2	1	1	1	1	8	0	0	0	3	3	3	3	3	0	0	0	1	1	1	1	1	1	1	1	1	1	1	1	1	1	1	1	1
AH140	37	2	2	3	1	1	2	2	1	1	0	1	0	2	0	2	1	1	1	1	6	0	2000	3	3	3	3	3	3	3	3	3	1	1	0	0	0	0	0	1	1	1	1	1	1	2	2	2	2
PW52	37	2	3	3	1	1	2	1	1	1	0	1	0	2	0	2	1	1	1	2	1	450	0	0	0	0	0	0	0	0	0	0	1	1	1	0	1	0	0	1	0	1	1	1	2	1	1	2	2
AH178	37	2	1	3	1	1	1	2	1	1	0	1	0	2	0	2	1	1	1	2	2	500	0	3	3	3	3	3	3	0	0	0	1	0	1	1	1	0	0	1	1	1	1	1	1	1	1	1	1
PW54	38	1	1	2	1	1	2	2	2	4	2	2	0	1	1	2	2	2	2	1	5	0	800	3	3	3	0	0	0	0	0	0	1	1	1	0	0	0	0	1	0	1	1	1	1	2	1	1	2
AH193	38	1	1	2	1	3	2	1	2	3	1	2	0	2	0.5	2	2	2	2	1	5	0	500	3	3	3	3	3	3	0	0	0	1	1	1	1	0	0	0	1	1	1	0	0	2	2	2	2	2
AH27	38	1	1	2	2	2	1	2	2	4	2	2	0	2	1	2	1	2	2	2	6	1000	0	3	3	3	3	0	0	0	0	0	1	1	1	0	1	1	0	1	1	1	0	1	1	2	1	2	1
PW44	38	1	1	3	1	1	2	2	1	1	0	1	0	2	0	2	1	1	1	2	6	500	0	0	0	0	0	0	0	0	0	0	1	0	1	1	1	0	0	1	0	1	1	1	1	2	1	2	2
AHC23	38	1	2	2	1	1	1	2	1	2	0	2	0	2	0	2	2	2	2	1	5	0	3000	0	0	0	0	0	0	0	0	0	1	1	1	1	1	1	0	1	0	1	1	1	1	1	1	1	1
AH60	38	1	2	3	1	1	2	2	2	3	2	1	0	2	2	2	1	1	1	2	9	1800	150	0	3	3	3	0	0	0	0	3	1	1	1	1	0	0	0	0	0	1	0	1	1	2	2	2	2
AH189	38	1	2	4	1	1	2	1	2	4	3	1	0	2	3	2	1	1	1	1	5	0	0	3	3	3	3	3	3	0	0	0	1	1	1	0	0	1	0	1	0	1	1	1	2	2	2	2	2
PWH10	38	1	3	2	1	1	2	2	2	3	1	2	0	1	0.5	2	2	2	2	2	2	0	0	0	0	0	0	0	0	0	0	0	1	1	1	1	1	0	0	1	1	1	1	1	1	1	1	1	1
GB27	38	1	3	3	1	1	2	2	2	4	2	2	0	2	1	2	1	1	1	1	5	0	0	3	3	3	3	3	0	0	3	0	1	0	0	1	0	0	0	1	0	1	0	0	1	1	1	2	2
AH02	38	1	4	2	1	4	1	2	2	3	1	2	0	2	0.5	2	2	2	2	2	2	500	0	0	0	0	0	0	0	0	0	0	1	1	1	1	1	1	0	1	1	1	1	1	1	1	1	1	1
AH154	38	1	1	2	1	5	2	2	2	3	0	3	0	2	0	2	1	1	1	2	2	500	4200	0	0	0	0	0	0	0	0	0	1	1	1	1	1	1	1	1	0	1	1	1	1	1	1	1	1
AH13	38	2	1	2	1	3	2	2	2	4	1	3	0	1	0.333333	2	1	1	1	2	1	0	500	0	0	0	0	0	0	0	0	0	1	1	1	0	0	0	0	1	0	1	1	1	1	1	1	1	1
AH107	38	2	2	1	1	1	2	1	2	6	2	4	0	2	0.5	2	6	3	3	1	5	0	2500	3	0	0	0	3	3	0	0	0	1	0	1	1	0	0	0	1	0	1	1	1	1	1	1	2	2
AHC10	38	2	2	2	1	1	1	1	2	5	3	2	0	2	1.5	2	1	1	1	2	4	1000	0	0	0	0	0	0	0	0	0	0	1	1	1	1	1	1	0	1	1	1	1	1	1	1	1	1	1
GB59	38	2	2	2	1	1	1	2	2	3	1	1	1	2	2	2	1	1	1	2	2	800	0	3	3	3	3	3	0	0	0	0	1	1	1	1	1	1	0	1	0	1	1	1	1	1	1	1	1
PW62	38	2	2	2	1	1	2	2	2	4	2	2	0	1	1	2	1	1	1	2	2	800	0	0	3	0	3	0	0	0	0	0	1	1	0	1	1	0	0	1	1	1	1	1	1	1	1	1	1
AH35	38	2	2	2	1	2	2	2	2	3	1	2	0	2	0.5	2	2	2	1	2	9	500	0	3	3	3	3	3	3	3	0	0	1	1	1	1	0	0	0	1	0	1	1	1	1	1	1	1	1
PW61	38	2	3	2	1	1	1	2	2	2	0	2	0	2	0	2	1	1	1	2	4	1000	0	0	0	0	0	0	0	0	0	0	1	1	1	0	1	0	0	0	1	1	1	1	1	1	1	1	1
AH98	38	2	3	2	2	2	1	2	2	3	1	2	0	2	0.5	2	1	2	2	1	1	0	0	3	3	3	3	3	3	0	0	0	1	1	1	1	0	0	0	1	0	1	1	1	1	1	2	2	2
AH38	38	2	3	2	1	4	1	2	2	2	0	2	0	2	0	2	1	1	2	2	2	3500	0	3	3	3	0	0	0	0	0	0	1	1	1	1	0	0	1	1	0	1	0	0	1	1	1	1	1
AHC27	38	2	1	3	1	1	2	2	1	1	0	1	0	2	0	2	1	1	1	2	2	1000	0	0	0	0	0	0	0	0	0	0	1	1	1	1	1	1	1	1	1	1	1	1	1	1	1	1	1
AH10	38	2	3	1	3	3	2	2	2	2	0	2	0	2	0	2	2	2	2	1	5	0	750	3	3	3	3	3	0	0	0	0	1	1	1	0	0	0	0	1	0	1	1	1	1	2	2	1	2
AH17	39	1	1	2	1	1	2	1	2	4	2	2	0	2	1	2	2	2	1	2	2	10000	1200	0	0	3	0	3	3	0	0	0	1	1	1	1	0	0	0	1	0	1	1	1	2	2	2	1	2
GB49	39	1	1	2	1	1	2	2	2	4	2	2	0	2	1	2	1	1	1	2	9		800	3	3	3	3	3	3	0	0	0	1	0	1	1	1	1	0	1	1	1	1	1	1	2	1	2	2
AH58	39	1	1	2	2	2	1	2	2	2	0	2	0	1	0	2	2	2	2	2	5	0	2000	0	0	0	0	0	0	0	0	0	1	1	1	1	1	1	0	1	1	1	1	1	2	1	1	2	2
PWH07	39	1	1	4	1	1	2	2	2	2	1	1	0	2	1	2	1	1	1	2	1	9000	0	0	0	0	3	0	3	3	3	0	1	0	1	0	1	0	0	0	1	1	1	1	2	2	1	2	2
AH71	39	1	2	3	1	1	1	2	2	3	1	2	0	2	0.5	2	1	1	1	2	9	2000	500	3	3	3	3	3	0	0	0	0	1	0	1	1	0	0	0	1	0	1	1	1	1	1	1	2	1
AH187	39	1	2	4	2	1	2	2	2	4	2	2	0	2	1	2	1	1	1	2	9	350	0	0	3	3	0	3	3	0	0	0	1	1	1	0	0	0	0	0	1	0	1	0	1	1	1	1	2
AH151	39	1	4	2	1	1	3	2	2	3	1	2	0	2	0.5	2	1	1	1	2	2	3000	0	0	0	0	0	0	0	0	0	0	1	1	1	1	0	0	0	0	0	1	0	1	1	1	1	1	1
AH75	39	2	1	4	1	1	2	2	2	3	2	1	0	2	2	2	1	1	1	2	9	2000	600	0	3	3	3	3	3	0	0	0	1	0	0	0	0	0	0	0	1	1	1	1	1	1	2	1	1
AHC04	40	1	1	1	1	1	2	2	1	1	0	1	0	2	0	2	1	1	1	2	8	0	0	0	0	0	0	0	0	0	0	0	1	1	1	1	1	1	0	1	1	1	1	1	1	1	1	1	1
ACH44	40	1	1	1	1	2	2	2	1	1	0	1	0	2	0	2	1	1	1	1	8	0	0	3	3	3	3	3	3	3	3	3	1	1	1	1	1	0	0	1	0	1	0	0	1	1	2	2	2
AH18	40	1	1	2	1	1	1	2	2	5	3	2	0	2	1.5	2	2	2	2	1	5	0	2000	3	3	3	3	3	0	0	0	0	1	0	1	1	0	1	0	0	0	1	0	1	2	2	2	2	2
PW56	40	1	1	2	1	1	2	2	2	4	2	2	0	2	1	2	2	2	2	2	9	3000	1000	3	3	3	3	0	0	0	0	0	1	1	0	0	1	0	0	1	0	1	1	1	2	2	2	2	2
PWH06	40	1	1	2	1	1	2	2	2	2	0	2	0	2	0	2	2	2	2	2	5	0	6000	0	0	3	0	0	0	0	0	0	1	1	1	0	0	0	0	1	0	0	1	1	1	1	1	1	1
AH15	40	1	1	2	2	2	2	2	2	7	5	2	0	2	2.5	2	2	2	2	2	1	2500	600	3	3	3	3	3	0	0	0	0	1	1	1	1	0	0	0	0	0	1	0	1	1	2	1	1	2
GB22	40	1	1	2	8	5	2	2	2	4	1	3	0	2	0.333333	2	2	2	2	2	9		1000	3	3	3	3	3	3	0	0	0	1	1	1	1	1	0	0	1	1	1	1	1	1	2	1	1	2
GB51	40	1	1	2	8	5	2	2	2	4	2	2	0	2	1	2	1	1	1	1	1	0	600	3	3	3	3	3	3	3	0	0	1	1	1	1	1	0	0	1	0	1	1	1	1	2	2	1	2
GB29	40	1	1	3	1	1	2	2	2	3	2	1	0	2	2	2	1	1	1	2	9	600	0	3	3	3	3	3	3	0	0	0	1	1	0	0	0	0	0	1	0	1	1	1	1	1	1	1	2
AHC12	40	1	1	4	1	1	1	2	1	1	0	1	0	2	0	2	1	1	1	2	9	700	0	3	3	3	0	0	0	0	0	0	1	1	1	0	0	1	0	1	0	1	1	1	1	1	1	1	1
AHC17	40	1	1	4	1	1	2	2	2	6	1	5	0	2	0.2	2	6	3	3	2	5	0	1000	0	0	0	0	0	0	0	0	0	1	1	1	1	1	1	0	1	1	1	1	1	1	1	1	1	1
PW31	40	1	2	2	1	1	2	1	2	8	6	2	0	2	3	2	1	1	1	2	6	550		3	3	3	3	3	0	0	0	0	1	0	0	0	0	1	0	1	1	1	1	1	2	1	2	2	2
AH116	40	1	2	2	2	2	3	2	2	7	2	5	0	2	0.4	2	2	2	2	1	5	0	1500	3	3	3	3	3	3	3	3	3	1	1	1	1	0	0	0	1	0	1	1	1	1	2	2	1	2
GB64	40	1	2	2	8	5	2	2	2	7	5	2	0	2	2.5	2	2	2	1	2	9	3200	600	3	3	3	3	3	3	0	0	0	1	1	1	1	0	0	0	1	1	1	0	0	1	1	1	1	2
AH67	40	1	2	3	1	1	1	2	1	2	0	1	1	2	1	2	1	1	1	1	1	0	0	3	3	0	3	3	3	3	0	0	1	1	1	1	0	0	0	0	0	1	1	0	2	1	1	2	2
AH189	40	1	2	3	1	1	1	2	2	4	3	1	0	2	3	2	1	1	1	2	3	2000	0	3	3	3	3	3	3	0	0	0	1	0	1	1	0	0	0	0	1	1	1	1	1	1	2	1	1
AHC43	40	1	2	3	1	1	2	2	2	5	2	3	0	2	0.666667	2	1	1	1	2	9	700	0	3	3	3	3	3	3	3	3	3	1	0	0	0	0	0	1	1	0	1	0	0	1	2	2	1	2
PW40	40	1	2	4	1	1	2	2	2	3	1	2	0	2	0.5	2	1	1	1	2	2	1200	0	3	3	0	3	3	0	0	0	0	1	1	0	0	0	0	0	1	0	1	1	1	1	1	2	2	2
GB56	40	1	3	4	1	1	2	2	2	3	1	2	0	2	0.5	2	1	1	1	2	2	2000	0	3	3	3	3	3	3	0	0	0	1	0	1	1	1	1	0	1	0	1	1	1	1	1	1	1	1
AH97	40	1	1	4	2	1	2	2	2	2	1	1	0	2	1	2	1	1	1	2	2	2320	0	3	3	3	0	3	3	0	0	0	1	1	1	1	0	0	0	1	0	1	0	0	1	1	1	1	1
PW73	40	2	1	2	8	5	2	2	2	3	1	2	0	2	0.5	2	1	1	1	2	1	500	0	3	0	3	3	0	0	0	0	0	1	1	0	0	1	0	0	1	0	1	1	1	1	2	2	2	2
PW36	40	2	1	3	1	1	2	2	1	1	0	1	0	2	0	2	1	1	1	2	1	3200	0	0	0	0	0	0	0	0	0	0	1	0	0	1	1	0	0	1	0	1	1	1	1	1	2	2	2
GB28	40	2	2	2	1	1	2	1	2	5	3	2	0	2	1.5	2	1	1	1	2	2	500	0	3	3	3	3	3	3	0	0	0	1	1	1	1	0	0	0	1	0	1	0	0	1	1	1	1	1
PW17	40	2	2	2	1	1	2	2	2	6	4	2	0	2	2	2	1	1	1	2	6	0	0	0	0	0	0	0	0	0	0	0	1	0	1	1	0	0	0	1	0	1	1	1	1	1	1	1	2
PW48	40	2	2	3	1	1	2	2	1	1	0	1	0	2	0	2	1	1	1	2	1	800	0	0	0	3	3	3	0	0	0	0	1	0	1	0	0	1	0	0	0	1	1	1	1	1	2	2	2
GB17	40	2	3	2	1	1	2	2	2	6	3	3	0	2	1	2	1	1	1	2	1	400	0	3	3	3	3	3	3	0	0	0	1	1	0	0	1	0	0	1	0	1	1	1	2	1	1	2	2
AH139	40	2	3	3	1	4	1	2	2	3	1	2	0	2	0.5	2	1	1	1	2	4	1000	0	3	0	0	0	0	0	0	0	0	1	1	1	1	1	1	1	1	1	1	1	1	1	1	1	1	1
AHC52	40	2	3	3	1	8	3	2	2	2	0	2	0	2	0	2	1	1	1	2	2	400	0	3	3	3	3	3	3	3	0	0	1	1	0	0	0	0	0	1	0	1	0	1	1	1	1	2	2
GB72	40	2	1	2	1	1	2	2	2	5	2	3	0	2	0.666667	2	1	1	1	1	6	0	4440	0	3	3	3	3	0	0	0	0	1	1	1	0	0	0	0	1	0	1	1	1	1	1	1	1	1
AH174	40	2	1	2	1	2	2	2	2	4	2	2	0	2	1	2	1	1	1	2	2	600	0	3	3	3	3	3	3	0	0	0	1	1	1	1	0	0	0	1	0	1	1	1	1	1	1	1	1
AH76	41	1	2	4	1	1	2	2	3	2	0	1	1	2	1	2	1	1	1	2	9	500	0	3	3	3	3	3	0	0	0	0	1	1	1	1	0	0	0	1	0	0	1	1	1	2	2	2	2
AH31	41	1	2	2	1	1	2	2	2	3	1	2	0	2	0.5	2	2	1	1	2	2	400	0	0	3	3	0	0	0	0	0	0	1	0	1	1	0	0	0	1	0	0	1	1	1	1	1	1	1
AH183	41	2	1	2	1	1	2	2	2	5	3	2	0	2	1.5	2	1	1	1	2	2	600	0	0	0	3	0	0	0	0	0	0	1	1	1	1	0	0	0	1	0	1	0	1	1	1	1	1	1
GB68	42	1	1	4	6	8	2	2	2	2	0	2	0	2	0	2	6	3	3	2	2	600	300	3	3	3	3	3	3	3	0	0	1	1	1	1	0	0	0	1	0	1	1	1	1	1	1	1	1
AH51	42	1	2	1	1	2	1	2	1	1	0	1	0	2	0	2	1	1	1	2	6	1100	0	0	0	0	0	3	3	3	3	3	1	1	1	0	0	0	0	0	0	1	1	1	1	1	2	2	2
AH44	42	1	2	2	1	1	2	2	2	5	3	2	0	2	1.5	2	2	2	1	1	6	0	800	3	3	3	3	3	3	0	0	0	1	1	1	1	0	0	1	0	1	1	1	1	2	2	2	2	2
AH143	42	1	4	2	1	1	2	2	2	2	0	2	0	2	0	2	2	2	1	1	4	0	4500	0	0	3	0	3	0	0	0	0	1	1	1	1	1	0	0	0	1	0	1	1	1	1	1	1	1
AH144	42	1	1	4	1	1	3	2	1	1	0	1	0	2	0	2	1	1	1	2	2	2000	0	0	0	0	0	0	0	0	0	0	1	1	1	1	1	1	0	1	0	1	0	0	1	1	1	1	1
AHC21	42	2	2	1	1	1	2	2	2	3	0	3	0	2	0	2	1	1	1	2	9	1000	0	3	3	3	3	3	3	3	3	3	0	0	0	0	1	0	1	0	1	0	0	0	2	1	1	1	1
PWH08	42	2	2	2	1	1	2	2	2	3	1	1	0	2	1	2	1	1	1	2	9	700	0	0	0	0	0	0	0	0	0	0	1	0	1	0	1	0	0	1	0	1	1	1	1	1	1	1	2
AHC37	42	2	2	2	1	1	2	2	2	3	1	2	0	2	0.5	1	1	1	1	2	6	1300	0	3	3	3	3	3	3	3	3	0	1	1	0	0	0	0	0	0	0	1	1	1	1	2	2	2	2
AH182	42	2	2	2	1	2	2	2	2	7	5	2	0	2	2.5	2	1	1	1	2	2	2000	0	3	0	0	0	0	0	0	0	0	1	1	1	1	0	0	0	1	0	1	1	1	1	1	1	1	1
PW59	42	2	2	2	8	5	2	2	2	5	2	3	0	2	0.666667	2	1	1	1	2	6	0	500	0	0	0	0	0	0	0	0	0	1	1	1	0	1	1	0	1	0	1	1	1	2	2	1	2	1
AH33	42	2	2	4	1	1	1	2	2	2	0	1	1	2	1	2	1	1	1	2	4	2500	0	0	0	0	0	0	0	0	0	0	1	1	1	1	1	1	0	1	1	1	1	1	1	2	2	2	2
PW64	42	2	3	2	1	1	2	2	2	4	2	2	0	2	1	2	1	1	1	2	2	600	0	0	3	3	0	3	0	0	0	0	1	1	1	0	1	0	0	1	0	1	1	1	1	1	1	2	2
AHC 30	42	2	4	1	1	2	2	2	1	1	0	1	0	2	0	2	1	1	1	2	9	400	1000	0	0	0	0	0	0	0	0	0	1	1	1	1	1	1	0	1	1	1	1	1	1	1	1	1	1
PW47	43	1	1	3	1	1	2	2	1	1	0	1	0	2	0	2	1	1	1	2	6	0	1500	0	0	0	3	0	0	0	0	0	1	1	1	0	1	0	0	1	0	1	1	1	1	2	1	2	2
AH01	43	1	2	3	2	2	2	2	2	2	1	1	0	2	1	2	1	1	1	2	9	500	0	3	3	3	3	3	3	3	0	0	1	1	1	0	0	0	0	0	0	1	0	1	2	2	2	2	2
GB34	43	1	2	3	8	5	2	2	2	2	1	1	0	1	1	1	1	1	1	2	1	800	0	3	3	3	3	3	3	3	0	0	1	0	0	1	0	0	0	1	0	0	0	0	2	2	2	2	2
AH05	43	2	1	2	1	1	2	2	2	4	2	2	0	2	1	2	1	1	1	2	1	1000	0	3	3	3	3	3	3	3	0	0	1	1	0	0	0	0	0	0	0	1	1	1	1	2	2	2	2
AHC39	43	2	1	3	1	1	2	2	1	1	0	1	0	2	0	2	1	1	1	2	1	600	0	3	3	3	3	3	3	3	0	0	1	0	0	1	0	0	0	1	0	1	1	1	1	1	2	2	2
PW84	43	2	2	2	1	1	2	2	2	5	3	2	0	2	1.5	2	1	1	1	2	1	550	0	0	3	3	3	3	0	0	0	0	1	1	1	1	1	0	0	1	0	1	1	1	1	1	2	2	2
GB52	43	2	2	3	1	1	1	2	2	1	0	1	0	2	0	2	1	1	1	2	9	500	0	3	3	3	3	3	3	3	0	0	1	0	0	1	0	0	1	0	1	0	0	0	1	2	2	2	2
AHC08	43	2	3	1	1	1	3	2	2	4	2	2	0	2	1	2	1	1	1	2	3	350	0	3	3	3	3	3	3	3	3	0	1	1	1	1	1	1	0	1	0	1	0	0	1	1	1	1	1
AH100	43	2	3	2	1	1	2	2	1	2	0	2	0	2	0	2	1	1	1	2	2	1000	0	3	3	3	0	0	3	3	0	0	1	0	1	0	0	0	0	1	0	1	1	1	1	1	1	1	1
GB05	43	2	3	2	1	1	2	2	2	5	1	4	0	1	0.25	2	1	1	2	2	2	2500	900	0	0	0	0	0	0	0	0	0	1	1	1	1	1	0	0	1	0	1	1	1	1	1	1	1	2
AH160	43	2	4	2	1	1	2	2	1	1	0	1	0	2	0	2	1	1	1	1	8	0	0	3	3	3	3	3	3	3	0	0	1	0	0	0	0	0	0	0	0	0	1	1	1	1	2	2	2
AH110	43	2	1	3	2	2	2	2	2	2	1	1	0	2	1	2	1	1	1	2	2	5000	0	0	0	0	0	0	3	3	0	0	1	0	1	1	1	1	0	1	1	1	1	1	1	1	1	1	1
AH59	44	1	2	4	2	1	3	2	2	3	1	2	0	2	0.5	2	1	1	1	1	5	0	1000	0	0	3	3	0	0	0	0	3	1	1	1	1	0	0	0	1	0	1	1	1	1	2	1	1	1
AHC33	44	2	1	3	1	4	1	2	1	1	0	1	0	2	0	2	1	1	1	2	9	300	0	0	0	0	0	0	0	0	0	0	1	1	1	1	1	1	1	1	1	1	1	1	1	1	1	1	1
GB08	44	2	2	2	1	1	2	2	2	7	3	4	0	2	0.75	2	1	1	1	1	5	0	0	3	3	3	3	3	3	0	0	0	1	1	0	1	0	0	0	1	0	1	0	0	1	2	2	2	2
AH65	44	2	2	3	2	2	2	2	2	3	2	1	0	2	2	2	1	1	1	2	9	500	0	3	3	3	3	3	3	3	0	3	1	1	1	1	0	0	0	0	0	1	1	1	2	2	2	2	2
AH103	44	2	3	2	1	1	2	2	2	7	1	6	0	2	0.166667	2	6	3	3	1	5	0	0	3	3	3	0	3	3	3	0	0	1	1	1	1	1	1	1	1	1	1	1	1	1	1	1	1	1
AHC19	45	1	1	1	1	2	2	2	2	4	2	2	0	2	1	2	2	2	2	2	5	800	0	0	0	0	0	0	3	3	0	0	1	1	1	1	1	1	0	1	0	1	1	1	1	1	1	2	2
PWH11	45	1	1	2	1	1	2	2	2	3	0	3	0	2	0	2	2	2	2	2	9	450	500	0	0	0	0	0	0	0	0	0	1	0	1	1	1	0	0	1	1	1	1	1	1	1	1	1	1
PW78	45	1	1	2	1	1	2	2	2	4	1	3	0	2	0.333333	2	2	2	2	2	4	500	200	3	3	3	3	3	0	0	0	0	1	0	1	0	0	0	0	1	0	1	1	1	1	2	1	1	2
AH134	45	1	1	2	2	2	2	2	2	2	0	1	1	2	1	1	2	2	2	1	5	0	1000	3	3	3	3	3	3	3	0	0	1	1	1	1	0	0	0	1	0	1	1	1	2	2	2	2	2
AHC48	45	1	1	3	1	1	2	1	2	2	0	2	0	2	0	2	1	1	1	2	4	1000	0	0	0	0	0	0	0	3	3	3	1	1	1	1	1	1	1	0	1	1	1	1	2	2	2	2	2
AH61	45	1	1	4	1	2	3	2	2	2	1	1	0	2	1	2	1	1	1	2	6	1000	0	0	3	3	0	3	0	0	0	0	1	0	0	1	0	0	0	0	0	1	1	1	1	2	2	2	2
PW32	45	1	1	4	7	9	3	2	2	2	1	1	0	2	1	2	1	1	1	2	4	400	1200	3	3	0	3	3	0	0	0	0	1	0	1	0	1	0	0	1	0	1	1	1	2	1	2	2	2
AH46	45	1	2	2	1	2	1	2	2	7	1	6	0	2	0.166667	2	2	2	2	1	6	0	800	0	3	0	0	0	0	0	0	0	1	1	1	1	1	0	0	1	1	1	1	1	1	1	1	1	1
GB57	45	1	2	3	8	5	2	2	1	4	2	2	0	2	1	2	6	3	3	1	5	0	0	3	3	3	3	3	0	0	0	0	1	0	1	0	1	0	0	1	0	1	0	0	1	2	2	1	2
AHC16	45	2	1	3	1	1	1	2	2	4	2	2	0	2	1	2	1	1	1	2	2	1000	0	3	3	3	3	3	3	3	3	0	1	1	0	0	0	0	0	0	0	0	0	0	2	2	2	2	2
GB39	45	2	2	2	1	1	2	2	2	3	1	2	0	2	0.5	2	1	1	1	2	2	1000	0	3	3	3	3	3	3	3	0	0	1	1	1	1	1	0	0	1	1	1	1	1	1	1	1	1	2
PW83	45	2	2	2	1	1	2	2	2	6	4	2	0	1	2	1	1	1	1	2	4	2000	0	0	3	0	0	0	0	0	0	0	1	1	1	1	0	0	0	1	0	1	1	1	1	1	1	1	2
AH12	45	2	2	2	1	2	3	2	2	4	2	2	0	2	1	2	1	1	1	2	1	2000	500	0	0	0	0	0	0	0	0	0	1	1	1	1	1	0	0	1	1	1	1	1	1	1	1	1	1
AH29	45	2	2	3	1	1	1	2	1	1	0	1	0	2	0	2	1	1	1	2	1	1000	0	0	3	3	3	3	0	0	0	0	1	1	1	0	0	0	0	0	0	1	1	1	1	1	2	2	2
AH167	45	2	2	4	1	1	1	2	1	1	0	1	0	2	0	2	1	1	1	2	2	500	0	3	3	3	3	3	3	0	0	0	1	1	0	1	0	0	0	1	0	1	0	1	1	1	1	2	2
GB47	45	2	3	1	1	2	2	2	3	2	1	2	0	2	0.5	2	1	1	1	2	9	416	1000	3	3	3	3	3	3	0	0	0	1	0	0	1	1	0	0	1	0	1	1	1	2	1	1	1	2
AH20	45	2	3	2	1	2	2	2	2	5	2	3	0	1	0.666667	2	1	1	2	1	5	0	3000	0	0	0	0	0	0	0	0	0	1	1	1	1	1	1	1	1	1	1	1	1	1	1	1	1	1
AHC29	46	1	4	2	1	2	3	2	2	6	2	4	0	2	0.5	2	6	3	3	2	2	660	1000	3	3	3	0	3	3	3	0	0	1	1	1	1	0	1	0	1	0	1	1	1	1	1	1	1	1
PW26	46	2	2	2	1	1	1	2	2	4	2	2	0	2	1	2	1	1	1	2	1	1000	0	0	0	0	0	0	0	0	0	0	1	0	1	0	1	0	0	1	0	1	1	1	1	1	1	2	2
AH26	46	2	2	3	2	2	2	2	1	1	0	1	0	1	0	2	1	1	1	2	6	1000	0	0	0	3	0	3	0	0	0	0	1	1	1	1	1	1	0	1	0	1	0	0	2	1	2	2	2
PW21	47	1	3	3	1	1	2	2	2	4	2	2	0	1	1	2	1	1	1	2	5	0	0	0	0	0	0	0	0	0	0	0	1	1	0	1	1	0	0	1	0	1	1	1	1	1	1	1	2
PW25	47	2	1	2	1	1	2	2	2	2	0	2	0	2	0	2	1	1	1	2	1	500	0	0	0	0	0	0	0	0	0	0	1	1	1	0	0	1	0	0	1	1	1	1	1	1	1	2	2
PW76	47	2	1	3	1	1	2	2	1	1	0	1	0	2	0	2	1	1	1	2	3	1000	0	3	3	3	0	0	0	0	0	0	1	0	1	1	0	0	0	1	0	1	1	1	1	2	2	2	2
GB01	47	2	2	2	1	1	2	2	2	5	3	2	0	1	1.5	2	1	1	2	2	1	1000	300	3	3	3	3	3	3	3	0	0	1	0	0	1	0	0	0	1	1	1	0	1	1	1	1	1	1
AHC11	47	2	2	2	1	4	1	2	2	11	1	10	0	2	0.1	2	1	1	1	2	2	1700	0	3	3	3	3	3	3	0	0	0	1	1	1	1	1	1	0	1	1	1	1	1	1	1	1	1	1
AH112	48	2	1	2	2	9	3	2	2	5	0	5	0	2	0	2	1	1	1	2	2	1500	1500	3	3	3	3	3	3	3	0	0	1	1	1	0	0	0	0	0	0	0	1	1	1	1	1	1	2
AH96	48	2	2	1	1	1	2	2	2	1	0	1	0	2	0	2	1	1	1	2	2	2800	0	3	3	3	3	3	3	0	0	0	1	1	1	1	0	0	0	1	0	1	0	0	1	1	2	2	2
GB06	48	2	3	2	1	1	2	2	2	5	2	3	0	2	0.666667	2	1	1	1	2	2	1200	0	3	3	3	0	3	3	0	0	0	1	1	1	0	1	1	0	1	1	1	1	1	1	1	1	1	2
GB40	49	2	2	2	1	1	2	2	2	5	2	3	0	2	0.666667	2	1	1	1	2	1	1500	1000	3	3	3	3	3	3	3	0	0	1	1	1	1	1	0	0	1	1	1	1	1	1	1	1	1	2
GB25	50	1	1	1	8	5	2	2	2	4	3	1	0	2	3	2	6	3	3	2	3	2000	400	3	3	3	3	3	3	0	0	0	1	1	1	0	1	0	0	1	0	1	1	1	1	2	2	1	2
PW66	50	1	1	3	1	1	1	2	1	1	0	1	0	2	0	2	1	1	1	2	9	500	0	3	3	0	0	0	0	0	0	0	1	1	1	1	1	0	0	1	1	1	1	1	2	1	2	2	2
AH21	50	1	1	3	1	1	2	2	1	1	0	1	0	1	0	2	1	1	1	1	5	0	0	3	3	3	3	3	3	0	0	0	1	0	0	0	0	0	0	0	0	1	1	1	1	1	2	2	2
GB12	50	1	2	3	1	1	2	2	2	4	1	3	0	2	0.333333	1	1	1	1	2	4	600	0	3	3	0	0	0	0	0	0	3	1	1	0	0	0	0	0	1	0	1	1	1	1	1	1	1	1
PW39	50	1	2	4	1	1	1	2	2	3	1	2	0	2	0.5	2	1	3	1	2	5	0	1800	0	0	0	0	0	0	0	0	0	1	1	0	1	1	1	0	1	0	1	1	1	1	1	1	1	1
AH45	50	1	2	4	1	1	2	2	2	2	0	2	0	1	0	1	1	1	1	2	1	500	240	3	3	3	3	3	3	3	3	3	1	0	0	0	0	0	0	0	0	0	0	0	1	2	2	2	2
PW67	50	1	2	4	1	1	2	2	2	3	1	2	0	2	0.5	2	1	1	1	2	9	1000	0	3	3	0	3	0	0	0	0	0	1	0	1	1	0	0	0	1	0	1	1	1	1	1	2	2	2
AH104	50	1	4	4	2	2	3	2	2	5	0	5	0	2	0	2	1	1	1	2	2	1000	2000	0	0	0	0	0	0	0	0	0	1	1	1	1	1	1	0	1	1	1	1	1	1	1	1	1	1
AHC38	50	2	1	3	1	1	1	2	1	1	0	1	0	2	0	2	1	1	1	2	4	1000	0	0	0	0	0	0	0	0	0	0	1	1	1	1	1	0	0	1	1	1	1	1	2	2	2	2	2
AH199	50	2	1	3	1	1	2	2	2	4	3	2	0	2	1.5	2	1	1	1	2	4		1000	3	3	3	3	3	3	0	0	0	1	0	0	0	0	0	0	1	0	1	0	1	2	2	2	2	2
AH03	50	2	1	3	1	4	2	2	1	1	0	1	0	2	0	2	1	1	1	2	9	900	0	0	0	0	0	0	0	0	0	0	1	1	1	1	1	1	0	1	1	1	1	1	1	1	1	1	1
GB13	50	2	2	2	1	1	1	2	2	4	2	2	0	1	1	1	1	1	1	1	5	0	0	3	3	3	3	3	3	0	0	0	1	1	1	1	0	1	0	1	0	1	1	1	1	1	1	1	2
AH40	50	2	2	2	2	2	3	2	2	2	0	2	0	1	0	2	1	1	1	2	1	600	200	3	3	3	3	3	3	3	3	3	1	1	0	0	0	0	0	0	0	1	0	0	2	1	2	2	2
GB66	50	2	2	3	1	1	1	2	2	3	2	1	0	2	2	2	1	1	1	1	5	0	0	3	3	3	3	3	3	3	0	0	1	0	1	0	0	0	0	1	1	0	1	1	1	1	1	2	2
GB53	50	2	2	3	8	5	2	2	1	1	0	1	0	2	0	2	1	1	1	1	8	0	0	3	3	3	3	3	3	3	0	0	1	1	0	1	0	0	0	1	0	1	1	1	2	2	2	2	2
PWH02	51	2	3	2	1	1	3	2	2	4	2	2	0	2	1	2	1	1	1	2	3	1000	0	0	0	3	0	0	0	0	0	0	1	0	0	0	1	1	0	1	0	1	1	1	1	1	1	1	1
GB37	53	2	3	2	8	5	2	2	1	4	2	2	0	2	1	2	1	1	1	2	3	300	0	3	3	3	3	3	3	3	0	0	1	1	1	0	1	1	0	1	0	1	1	1	2	1	1	1	1
AHC20	55	1	1	3	1	1	1	2	1	3	0	3	0	2	0	2	6	3	3	1	5	0	2500	3	3	3	3	3	3	3	0	0	1	1	0	0	0	0	0	0	0	1	1	1	2	2	2	2	2
PW71	55	1	1	3	1	1	2	2	2	5	1	4	0	2	0.25	2	1	1	1	2	6	800	1200	0	0	0	0	0	0	0	0	0	1	1	1	0	0	0	0	0	0	1	1	1	1	2	1	1	2
AH124	55	1	3	3	1	3	2	2	2	5	1	4	0	2	0.25	1	1	1	1	2	2	600	1000	3	3	3	3	3	3	3	0	0	1	1	1	1	0	0	0	1	0	1	1	1	1	1	1	1	1
AHC24	55	2	1	2	1	1	1	1	2	5	2	3	0	2	0.666667	2	1	1	1	2	4	1500	0	0	0	0	0	0	0	0	0	0	1	1	1	1	0	0	0	1	1	1	1	1	2	1	1	1	1
AHC02	55	2	2	2	1	1	2	2	2	3	1	2	0	2	0.5	2	1	1	1	2	9	600	0	3	3	3	3	3	3	3	3	0	1	1	1	0	0	0	0	1	0	1	0	1	1	1	1	2	2
PW57	55	2	2	2	2	5	2	2	2	6	2	4	0	2	0.5	2	1	1	1	2	2	1500	0	0	3	3	3	3	0	0	0	0	1	0	1	0	0	0	0	0	0	1	1	1	1	1	2	2	2
AH138	55	2	3	1	1	1	2	2	1	1	0	1	0	2	0	1	1	2	1	2	1	800	0	3	3	3	3	3	3	3	0	0	1	0	0	0	0	0	0	0	0	0	0	0	2	2	2	2	2
GB67	57	2	2	2	8	5	2	2	2	5	3	2	0	2	1.5	2	1	1	1	2	5	0	0	3	3	3	3	3	3	0	0	0	1	1	1	0	0	0	0	1	1	1	1	1	2	1	2	1	2
PW20	60	1	1	3	1	1	1	2	1	1	0	1	0	2	0	2	1	1	1	1	8	0	0	0	0	0	0	0	0	0	0	0	1	1	1	1	0	0	0	1	0	1	1	1	1	1	1	1	1
AH52	60	1	1	4	4	4	1	2	2	5	4	1	0	2	4	2	1	1	1	2	1	1000	0	3	3	3	3	3	3	3	3	3	1	0	0	0	0	0	0	0	0	0	0	0	2	2	2	2	2
GB19	60	2	1	2	1	1	1	2	2	6	4	2	0	2	2	2	1	1	1	2	4	500	0	3	3	3	3	3	3	0	0	0	1	0	1	1	1	1	0	0	1	0	1	1	2	2	2	2	2
PW70	62	2	3	2	6	8	2	2	2	3	1	2	0	2	0.5	2	1	1	1	2	5	0	1900	0	0	0	0	0	0	0	0	0	1	1	1	1	1	1	0	1	1	1	1	1	1	2	1	1	1
GB50	64	2	2	2	1	1	2	2	2	3	0	3	0	2	0	2	1	1	1	2	1	500	0	3	3	3	3	0	0	0	0	0	1	1	1	1	1	1	0	1	0	1	1	1	2	1	1	1	2
AHC36	65	2	1	3	1	1	1	2	2	5	2	2	1	2	1.5	2	6	3	3	1	5	0	1000	3	3	3	3	3	3	3	3	0	1	1	0	0	0	0	0	0	0	1	0	0	2	2	2	2	2
AH133	65	2	2	2	2	2	2	2	2	2	0	1	1	2	1	1	1	1	1	2	1	1500	0	3	3	3	3	3	3	3	0	0	1	1	1	1	0	0	0	0	0	1	1	1	1	2	2	2	2
GB18	66	1	1	3	8	5	2	2	2	2	1	1	0	2	1	2	1	1	1	2	9	1000	0	3	3	3	3	3	3	0	0	0	1	1	1	1	0	1	0	1	0	1	1	1	1	2	2	1	1
AH153	67	2	1	2	1	1	1	2	2	2	0	1	2	2	2	2	1	1	1	2	9	1600	0	0	0	0	0	0	0	0	0	0	1	0	1	1	1	1	1	1	0	1	1	1	1	1	1	1	1
[truncated: 70 more columns]
